# Supplementary material for: Low Self-Perceived Cooking Skills Are Linked to Greater Ultra-Processed Food Consumption Among Adolescents: The EHDLA Study
Source: Nutrients. 2025 Mar 28;17(7):1168. doi: 10.3390/nu17071168 (PMC11990398; doi:10.3390/nu17071168)
Supplement: Supplementary file 1 [file nutrients-17-01168-s001.zip]

Archive with 1 entries (1 files):
- nutrients-3522920 - supplementary.pdf
